# Supplementary material for: Eating Difficulties among Older Adults with Dementia in Long-Term Care Facilities: A Scoping Review
Source: Int J Environ Res Public Health. 2021 Sep 26;18(19):10109. doi: 10.3390/ijerph181910109 (PMC8508293; doi:10.3390/ijerph181910109)
Supplement: Supplementary file 1 [file ijerph-18-10109-s001.zip]

Archive with 1 entries (1 files):
- ijerph-1328617-supplementary.pdf
